# Supplementary material for: Molecular cloning and functional analysis of 4-coumarate: CoA ligases from Marchantia paleacea and their roles in lignin and flavanone biosynthesis
Source: PLoS One. 2024 Jan 8;19(1):e0296079. doi: 10.1371/journal.pone.0296079 (PMC10773943; doi:10.1371/journal.pone.0296079)
Supplement: S1 Dataset — (XLSX) [file pone.0296079.s001.xlsx]

## Sheet: Fig 5
Fig 5
	Relative expression level		±SD
Time	Control	MeJA treatment	Control	MeJA treatment
0h	1	1	0.107135	0.164825
6h	0.902361	0.862306	0.171228	0.0179302
12h	0.959024	1.7862	0.0232644	0.07427
24h	1.11498	2.21096	0.122177	0.191385
36h	0.952028	1.67011	0.0758278	0.179174
48h	1.11264	1.00283	0.0578223	0.157089

## Sheet: Fig 7
Fig 7
B	Lignin content of Mp4CL1 transgenic A. thaliana
	Lignin content (mg AcBr lignin/mg dry weight)	±SD
WT	16.1197	0.333413
Mp4CL1-OE1	22.8631	0.187447
Mp4CL1-OE2	23.4875	0.168477

## Sheet: Fig 8
Fig 8
B	The effect of fermentation time on the production of naringenin using strain E1
Time	Naringenin mg/L	±SD
24h	15.41	0.44
36h	16.98	0.03
48h	18.05	0.2
60h	18.87	0.08
72h	19.19	0.29
84h	21.7	0.21
96h	21.32	0.19
C	Effect of varying concentrations of p-coumaric acid on the production of naringenin using strain E1
Concentration of the substrate	Naringenin mg/L	±SD
0.1mM	6.55	0.28
0.3mM	20.36	1.18
0.5mM	20.97	0.51
0.7mM	20.76	0.65
D	Maximizing the conversion rate of naringenin by optimizing the substrate concentration and time course
Concentration(mM)	Conversion rate(%)
0.1	24.1
0.3	24.9
0.5	15.4
0.7	11.1
E	Effect of optimized (LB and TB) media on naringenin production using strain E1
Medium	Naringenin mg/L	±SD
LB	21.7	0.21
TB	49.65	5.02
F	Biosynthesis of naringenin (NAR), pinocembrin (PIN), eriodictyol (ERI), and homoeriodictyol (HOM) in different E. coli strains
	Strain	Yield mg/L	±SD
NA	E1	49.65	5.02
	E2	18.87	0.12
	E3	0	0
PIN	E1	4.32	0.64
	E2	3.56	0.15
	E3	0	0
ERI	E1	0	0
	E2	0	0
	E3	0	0
HOM	E1	2.36	0.12
	E2	0	0
	E3	0	0
